# Supplementary material for: Lipoprotein(a) As a Risk Factor in a Cohort of Hospitalised Cardiovascular Patients: A Retrospective Clinical Routine Data Analysis
Source: J Clin Med. 2023 Apr 29;12(9):3220. doi: 10.3390/jcm12093220 (PMC10178911; doi:10.3390/jcm12093220)
Supplement: Supplementary file 1 [file jcm-12-03220-s001.zip]

Archive with 1 entries (1 files):
- jcm-2289425-supplementary.pdf
